# Supplementary material for: Characteristics of undergraduate and second speciality mental health programmes in Peru: a cross-sectional study
Source: Hum Resour Health. 2023 Mar 1;21:16. doi: 10.1186/s12960-023-00805-9 (PMC9979569; doi:10.1186/s12960-023-00805-9)
Supplement: Supplementary file 3 — Additional file 3. Links to the websites of the universities and programmes collected. [file 12960_2023_805_MOESM3_ESM.xlsx]

## Sheet: Programmes
Institution	Grade	Carrer	Region	Access link	Last date of access
Pontificia Universidad Catolica del Perú	Undergraduate	Psychology	Lima	https://www.pucp.edu.pe/	2022-09-24
Universidad Andina del Cusco	Undergraduate	Medicine	Cusco	https://www.uandina.edu.pe	2022-09-24
Universidad Andina del Cusco	Undergraduate	Nursing	Cusco	https://www.uandina.edu.pe	2022-09-24
Universidad Andina del Cusco	Undergraduate	Psychology	Cusco	https://www.uandina.edu.pe	2022-09-24
Universidad Autónoma de Ica	Undergraduate	Nursing	Ica	https://autonomadeica.edu.pe/	2022-09-24
Universidad Autónoma de Ica	Undergraduate	Nursing	Ica	https://autonomadeica.edu.pe/	2022-09-24
Universidad Autónoma de Ica	Undergraduate	Psychology	Ica	https://autonomadeica.edu.pe/	2022-09-24
Universidad Autónoma de Ica	Undergraduate	Psychology	Ica	https://autonomadeica.edu.pe/	2022-09-24
Universidad Autónoma del Perú	Undergraduate	Psychology	Lima	https://www.autonoma.pe/	2022-09-24
Universidad Católica de Santa María	Undergraduate	Medicine	Arequipa	https://www.ucsm.edu.pe/	2022-09-24
Universidad Católica de Santa María	Undergraduate	Nursing	Arequipa	https://www.ucsm.edu.pe/	2022-09-24
Universidad Católica de Santa María	Undergraduate	Psychology	Arequipa	https://www.ucsm.edu.pe/	2022-09-24
Universidad Católica de Santa María	Undergraduate	Social-work	Arequipa	https://www.ucsm.edu.pe/	2022-09-24
Universidad Católica de Santa María	Second-speciality	Psychiatry	Arequipa	https://www.ucsm.edu.pe/convocatoria-residentado-2021/	2022-09-24
Universidad Católica de Santa María	Second-speciality	Community-Family-Medicine	Arequipa	https://www.ucsm.edu.pe/convocatoria-residentado-2021/	2022-09-24
Universidad Católica de Trujillo Benedicto XVI	Undergraduate	Psychology	La Libertad	https://www.uct.edu.pe/	2022-09-24
Universidad Católica de Trujillo Benedicto XVI	Second-speciality	Systemic-family-psychotherapy	La Libertad	https://www.uct.edu.pe/oferta-academica/formacion-continua/segunda-especialidad / https://www.uct.edu.pe/images/Mallas%20curriculares/SEGUNDAS%20ESPECIALIDADES/Malla%20Terapia%20%20pareja%20y%20sexualidad.pdf	2022-09-24
Universidad Católica de Trujillo Benedicto XVI	Second-speciality	Systemic-family-psychotherapy	La Libertad	https://www.uct.edu.pe/oferta-academica/formacion-continua/segunda-especialidad / https://www.uct.edu.pe/images/Mallas%20curriculares/SEGUNDAS%20ESPECIALIDADES/Malla%20Terapia%20-%20Violencia%20y%20Adicciones.pdf	2022-09-24
Universidad Católica de Trujillo Benedicto XVI	Second-speciality	Speech-therapy	La Libertad	https://www.uct.edu.pe/oferta-academica/formacion-continua / https://www.uct.edu.pe/images/Mallas%20curriculares/SEGUNDAS%20ESPECIALIDADES/SEGESP%20AUDICION%20Y%20LENGUAJE.pdf	2022-09-24
Universidad Católica San Pablo	Undergraduate	Psychology	Arequipa	https://ucsp.edu.pe/	2022-09-24
Universidad Católica Santo Toribio de Mogrovejo	Undergraduate	Medicine	Lambayeque	http://www.usat.edu.pe/	2022-09-24
Universidad Católica Santo Toribio de Mogrovejo	Undergraduate	Nursing	Lambayeque	http://www.usat.edu.pe/	2022-09-24
Universidad Católica Santo Toribio de Mogrovejo	Undergraduate	Psychology	Lambayeque	http://www.usat.edu.pe/	2022-09-24
Universidad Católica Sedes Sapientiae	Undergraduate	Nursing	Lima	https://www.ucss.edu.pe/	2022-09-24
Universidad Católica Sedes Sapientiae	Undergraduate	Psychology	Lima	https://www.ucss.edu.pe/	2022-09-24
Universidad Católica Sedes Sapientiae	Undergraduate	Nursing	Lima	https://www.ucss.edu.pe/	2022-09-24
Universidad Católica Sedes Sapientiae	Undergraduate	Nursing	San Martin	https://www.ucss.edu.pe/	2022-09-24
Universidad Católica Sedes Sapientiae	Undergraduate	Psychology	Junin	https://www.ucss.edu.pe/	2022-09-24
Universidad Católica Sedes Sapientiae	Undergraduate	Psychology	Lima	https://www.ucss.edu.pe/	2022-09-24
Universidad Católica Sedes Sapientiae	Undergraduate	Psychology	San Martin	https://www.ucss.edu.pe/	2022-09-24
Universidad César Vallejo	Undergraduate	Medicine	La Libertad	https://www.ucv.edu.pe/	2022-09-24
Universidad César Vallejo	Undergraduate	Medicine	Piura	https://www.ucv.edu.pe/	2022-09-24
Universidad César Vallejo	Undergraduate	Nursing	La Libertad	https://www.ucv.edu.pe/	2022-09-24
Universidad César Vallejo	Undergraduate	Nursing	Lima	https://www.ucv.edu.pe/	2022-09-24
Universidad César Vallejo	Undergraduate	Nursing	Lima	https://www.ucv.edu.pe/	2022-09-24
Universidad César Vallejo	Undergraduate	Nursing	Piura	https://www.ucv.edu.pe/	2022-09-24
Universidad César Vallejo	Undergraduate	Psychology	Ancash	https://www.ucv.edu.pe/	2022-09-24
Universidad César Vallejo	Undergraduate	Psychology	Ancash	https://www.ucv.edu.pe/	2022-09-24
Universidad César Vallejo	Undergraduate	Psychology	Callao	https://www.ucv.edu.pe/	2022-09-24
Universidad César Vallejo	Undergraduate	Psychology	La Libertad	https://www.ucv.edu.pe/	2022-09-24
Universidad César Vallejo	Undergraduate	Psychology	Lambayeque	https://www.ucv.edu.pe/	2022-09-24
Universidad César Vallejo	Undergraduate	Psychology	Lima	https://www.ucv.edu.pe/	2022-09-24
Universidad César Vallejo	Undergraduate	Psychology	Lima	https://www.ucv.edu.pe/	2022-09-24
Universidad César Vallejo	Undergraduate	Psychology	Lima	https://www.ucv.edu.pe/	2022-09-24
Universidad César Vallejo	Undergraduate	Psychology	Piura	https://www.ucv.edu.pe/	2022-09-24
Universidad César Vallejo	Undergraduate	Psychology	San Martin	https://www.ucv.edu.pe/	2022-09-24
Universidad César Vallejo	Undergraduate	Psychology	San Martin	https://www.ucv.edu.pe/	2022-09-24
Universidad César Vallejo	Second-speciality	Community-Family-Medicine	La Libertad	http://webdesarrollo.uvcv.edu.pe/wp-content/uploads/2021/04/REQUISITOS-DE-INSCRIPCI%C3%93N-Y-POSTULACI%C3%93N-RESIDENTADO-M%C3%89DICO-2021.pdf	2022-09-24
Universidad Cientifica del Sur	Undergraduate	Medicine	Lima	https://www.cientifica.edu.pe/	2022-09-24
Universidad Cientifica del Sur	Undergraduate	Medicine	Lima	https://www.cientifica.edu.pe/	2022-09-24
Universidad Cientifica del Sur	Undergraduate	Medicine	Lima	https://www.cientifica.edu.pe/	2022-09-24
Universidad Cientifica del Sur	Undergraduate	Nursing	Lima	https://www.cientifica.edu.pe/	2022-09-24
Universidad Cientifica del Sur	Undergraduate	Nursing	Lima	https://www.cientifica.edu.pe/	2022-09-24
Universidad Cientifica del Sur	Undergraduate	Nursing	Lima	https://www.cientifica.edu.pe/	2022-09-24
Universidad Cientifica del Sur	Undergraduate	Psychology	Lima	https://www.cientifica.edu.pe/	2022-09-24
Universidad Cientifica del Sur	Undergraduate	Psychology	Lima	https://www.cientifica.edu.pe/	2022-09-24
Universidad Cientifica del Sur	Undergraduate	Psychology	Lima	https://www.cientifica.edu.pe/	2022-09-24
Universidad Cientifica del Sur	Second-speciality	Community-Family-Medicine	Lima	https://www.cientifica.edu.pe/en/node/2128	2022-09-24
Universidad Continental	Undergraduate	Psychology	Arequipa	https://ucontinental.edu.pe/	2022-09-24
Universidad Continental	Undergraduate	Psychology	Junin	https://ucontinental.edu.pe/	2022-09-24
Universidad Continental	Undergraduate	Medicine	Junin	https://ucontinental.edu.pe/	2022-09-24
Universidad Continental	Undergraduate	Medicine	Lima	https://ucontinental.edu.pe/	2022-09-24
Universidad Continental	Undergraduate	Nursing	Junin	https://ucontinental.edu.pe/	2022-09-24
Universidad Continental	Undergraduate	Psychology	Cusco	https://ucontinental.edu.pe/	2022-09-24
Universidad Continental	Undergraduate	Psychology	Lima	https://ucontinental.edu.pe/	2022-09-24
Universidad de Ciencias y Humanidades	Undergraduate	Nursing	Lima	https://www.uch.edu.pe/	2022-09-24
Universidad de Ciencias y Humanidades	Undergraduate	Psychology	Lima	https://www.uch.edu.pe/	2022-09-24
Universidad de Huanuco	Undergraduate	Nursing	Huanuco	http://www.udh.edu.pe/	2022-09-24
Universidad de Huanuco	Undergraduate	Nursing	Huanuco	http://www.udh.edu.pe/	2022-09-24
Universidad de Huanuco	Undergraduate	Psychology	Huanuco	http://www.udh.edu.pe/	2022-09-24
Universidad de Lima	Undergraduate	Psychology	Lima	https://www.ulima.edu.pe/	2022-09-24
Universidad de Piura	Undergraduate	Medicine	Lima	https://www.udep.edu.pe/	2022-09-24
Universidad de Piura	Undergraduate	Psychology	Lima	https://www.udep.edu.pe/	2022-09-24
Universidad Femenina del Sagrado Corazón	Undergraduate	Psychology	Lima	https://www.unife.edu.pe/#prettyPhoto[pp_gal]/0/	2022-09-24
Universidad Femenina del Sagrado Corazón	Second-speciality	Speech-therapy	Lima	https://www.unife.edu.pe/facultad/educacion/segundas-especialidades/educacion-especial.html / https://www.unife.edu.pe/plan_malla/malla_2da_especialidad_audicion.pdf	2022-09-24
Universidad Marcelino Champagnat	Undergraduate	Psychology	Lima	https://umch.edu.pe/	2022-09-24
Universidad María Auxiliadora	Undergraduate	Nursing	Lima	https://uma.edu.pe/	2022-09-24
Universidad María Auxiliadora	Undergraduate	Psychology	Lima	https://uma.edu.pe/	2022-09-24
Universidad Nacional Amazónica de Madre de Dios	Undergraduate	Nursing	Madre de Dios	https://portal.unamad.edu.pe/	2022-09-24
Universidad Nacional Autónoma Altoandina de Tarma	Undergraduate	Nursing	Junin	https://www.unaat.edu.pe/portal/	2022-09-24
Universidad Nacional Autónoma de Chota	Undergraduate	Nursing	Cajamarca	https://www.unach.edu.pe/	2022-09-24
Universidad Nacional Autónoma de Tayacaja	Undergraduate	Nursing	Huancavelica	https://unat.edu.pe/	2022-09-24
Universidad Nacional Daniel Alcides Carrión	Undergraduate	Medicine	Pasco	https://undac.edu.pe/	2022-09-24
Universidad Nacional Daniel Alcides Carrión	Undergraduate	Nursing	Pasco	https://undac.edu.pe/	2022-09-24
Universidad Nacional de Barranca	Undergraduate	Nursing	Lima	https://www.unab.edu.pe/	2022-09-24
Universidad Nacional de Cajamarca	Undergraduate	Medicine	Cajamarca	https://www.unc.edu.pe/	2022-09-24
Universidad Nacional de Cajamarca	Undergraduate	Nursing	Cajamarca	https://www.unc.edu.pe/	2022-09-24
Universidad Nacional de Cajamarca	Undergraduate	Nursing	Cajamarca	https://www.unc.edu.pe/	2022-09-24
Universidad Nacional de Cajamarca	Undergraduate	Nursing	Cajamarca	https://www.unc.edu.pe/	2022-09-24
Universidad Nacional de Huancavelica	Undergraduate	Nursing	Huancavelica	https://www.unh.edu.pe/	2022-09-24
Universidad Nacional de la Amazonía Peruana	Undergraduate	Medicine	Loreto	https://www.unapiquitos.edu.pe/	2022-09-24
Universidad Nacional de la Amazonía Peruana	Undergraduate	Nursing	Loreto	https://www.unapiquitos.edu.pe/	2022-09-24
Universidad Nacional de la Amazonía Peruana	Second-speciality	Community-Family-Medicine	Loreto	https://www.unapiquitos.edu.pe/	2022-09-24
Universidad Nacional de la Amazonía Peruana	Second-speciality	Mental-health-nursing	Loreto	https://www.unapiquitos.edu.pe/enfermeria.php	2022-09-24
Universidad Nacional de la Amazonía Peruana	Second-speciality	Public-health-nursing	Loreto	https://www.unapiquitos.edu.pe/enfermeria.php	2022-09-24
Universidad Nacional de Piura	Undergraduate	Medicine	Piura	http://www.unp.edu.pe/	2022-09-24
Universidad Nacional de Piura	Undergraduate	Nursing	Piura	http://www.unp.edu.pe/	2022-09-24
Universidad Nacional de Piura	Undergraduate	Psychology	Piura	http://www.unp.edu.pe/	2022-09-24
Universidad Nacional de Piura	Second-speciality	Community-Family-Medicine	Piura	https://boletindigitalunp.wordpress.com/2021/06/14/proceso-de-admision-residentado-medico-2021-examen-unico-nacional-residentado-medico/ / http://www.unp.edu.pe/transparenciaunp/down/seg02plancurrmedfamycom.pdf	2022-09-24
Universidad Nacional de San Agustín	Undergraduate	Medicine	Arequipa	https://www.unsa.edu.pe/	2022-09-24
Universidad Nacional de San Agustín	Undergraduate	Nursing	Arequipa	https://www.unsa.edu.pe/	2022-09-24
Universidad Nacional de San Agustín	Undergraduate	Psychology	Arequipa	https://www.unsa.edu.pe/	2022-09-24
Universidad Nacional de San Agustín	Undergraduate	Social-work	Arequipa	https://www.unsa.edu.pe/	2022-09-24
Universidad Nacional de San Agustín	Second-speciality	Psychiatry	Arequipa	https://fmd.unsa.edu.pe/contacto-residentado-medico/	2022-09-24
Universidad Nacional de San Agustín	Second-speciality	Community-Family-Medicine	Arequipa	https://fmd.unsa.edu.pe/contacto-residentado-medico/	2022-09-24
Universidad Nacional de San Agustín	Second-speciality	Mental-health-nursing	Arequipa	https://fen.unsa.edu.pe/	2022-09-24
Universidad Nacional de San Antonio Abad del Cusco	Undergraduate	Medicine	Cusco	http://www.unsaac.edu.pe/	2022-09-24
Universidad Nacional de San Antonio Abad del Cusco	Undergraduate	Nursing	Cusco	http://www.unsaac.edu.pe/	2022-09-24
Universidad Nacional de San Antonio Abad del Cusco	Undergraduate	Psychology	Cusco	http://www.unsaac.edu.pe/	2022-09-24
Universidad Nacional de San Antonio Abad del Cusco	Second-speciality	Community-Family-Medicine	Cusco	http://residentado.unsaac.edu.pe/	2022-09-24
Universidad Nacional de San Antonio Abad del Cusco	Second-speciality	Public-health-nursing	Cusco	http://en.unsaac.edu.pe/home/	2022-09-24
Universidad Nacional de San Cristóbal de Huamanga	Undergraduate	Medicine	Ayacucho	https://www.unsch.edu.pe/	2022-09-24
Universidad Nacional de San Cristóbal de Huamanga	Undergraduate	Nursing	Ayacucho	https://www.unsch.edu.pe/	2022-09-24
Universidad Nacional de San Cristóbal de Huamanga	Undergraduate	Social-work	Ayacucho	https://www.unsch.edu.pe/	2022-09-24
Universidad Nacional de San Martín	Undergraduate	Medicine	San Martin	https://unsm.edu.pe/	2022-09-24
Universidad Nacional de San Martín	Undergraduate	Nursing	San Martin	https://unsm.edu.pe/	2022-09-24
Universidad Nacional de Trujillo	Undergraduate	Medicine	La Libertad	https://www.unitru.edu.pe/	2022-09-24
Universidad Nacional de Trujillo	Undergraduate	Nursing	La Libertad	https://www.unitru.edu.pe/	2022-09-24
Universidad Nacional de Trujillo	Undergraduate	Nursing	La Libertad	https://www.unitru.edu.pe/	2022-09-24
Universidad Nacional de Trujillo	Undergraduate	Nursing	La Libertad	https://www.unitru.edu.pe/	2022-09-24
Universidad Nacional de Trujillo	Undergraduate	Social-work	La Libertad	https://www.unitru.edu.pe/	2022-09-24
Universidad Nacional de Trujillo	Undergraduate	Social-work	La Libertad	https://www.unitru.edu.pe/	2022-09-24
Universidad Nacional de Trujillo	Second-speciality	Psychiatry	La Libertad	https://facmed.unitru.edu.pe/	2022-09-24
Universidad Nacional de Trujillo	Second-speciality	Community-Family-Medicine	La Libertad	https://facmed.unitru.edu.pe/	2022-09-24
Universidad Nacional de Tumbes	Undergraduate	Medicine	Tumbes	https://www.untumbes.edu.pe/	2022-09-24
Universidad Nacional de Tumbes	Undergraduate	Nursing	Tumbes	https://www.untumbes.edu.pe/	2022-09-24
Universidad Nacional de Tumbes	Undergraduate	Psychology	Tumbes	https://www.untumbes.edu.pe/	2022-09-24
Universidad Nacional de Ucayali	Undergraduate	Medicine	Ucayali	https://www.unu.edu.pe/portal/index.php	2022-09-24
Universidad Nacional de Ucayali	Undergraduate	Nursing	Ucayali	https://www.unu.edu.pe/portal/index.php	2022-09-24
Universidad Nacional de Ucayali	Second-speciality	Mental-health-nursing	Ucayali	https://www.unu.edu.pe/enfermeria/index.php	2022-09-24
Universidad Nacional del Altiplano	Undergraduate	Medicine	Puno	https://portal.unap.edu.pe/	2022-09-24
Universidad Nacional del Altiplano	Undergraduate	Nursing	Puno	https://portal.unap.edu.pe/	2022-09-24
Universidad Nacional del Altiplano	Undergraduate	Social-work	Puno	https://portal.unap.edu.pe/	2022-09-24
Universidad Nacional del Altiplano	Second-speciality	Community-Family-Medicine	Puno	https://www.unap.edu.pe/intro/RESIDENTADO-MEDICO-2021-UNA-PUNO.pdf	2022-09-24
Universidad Nacional del Callao	Undergraduate	Nursing	Callao	https://www.unac.edu.pe/	2022-09-24
Universidad Nacional del Callao	Second-speciality	Mental-health-nursing	Callao	https://fcs.unac.edu.pe/especializaciones-diplomados.html	2022-09-24
Universidad Nacional del Callao	Second-speciality	Public-health-nursing	Callao	https://fcs.unac.edu.pe/especializaciones-diplomados.html	2022-09-24
Universidad Nacional del Centro del Perú	Undergraduate	Medicine	Junin	https://uncp.edu.pe/	2022-09-24
Universidad Nacional del Centro del Perú	Undergraduate	Nursing	Junin	https://uncp.edu.pe/	2022-09-24
Universidad Nacional del Centro del Perú	Undergraduate	Social-work	Junin	https://uncp.edu.pe/	2022-09-24
Universidad Nacional del Centro del Perú	Second-speciality	Community-Family-Medicine	Junin	https://uncp.edu.pe/facultades/medicina-humana/	2022-09-24
Universidad Nacional del Santa	Undergraduate	Medicine	Ancash	https://www.uns.edu.pe/	2022-09-24
Universidad Nacional del Santa	Undergraduate	Nursing	Ancash	https://www.uns.edu.pe/	2022-09-24
Universidad Nacional Federico Villarreal	Undergraduate	Medicine	Lima	https://web2.unfv.edu.pe/Sitio/	2022-09-24
Universidad Nacional Federico Villarreal	Undergraduate	Nursing	Lima	https://web2.unfv.edu.pe/Sitio/	2022-09-24
Universidad Nacional Federico Villarreal	Undergraduate	Psychology	Lima	https://web2.unfv.edu.pe/Sitio/	2022-09-24
Universidad Nacional Federico Villarreal	Undergraduate	Social-work	Lima	https://web2.unfv.edu.pe/Sitio/	2022-09-24
Universidad Nacional Federico Villarreal	Undergraduate	Speech-therapy	Lima	https://web2.unfv.edu.pe/Sitio/	2022-09-24
Universidad Nacional Federico Villarreal	Second-speciality	Psychiatry	Lima	https://web2.unfv.edu.pe/admision/index.php/residentado-medico	2022-09-24
Universidad Nacional Federico Villarreal	Subspeciality	Child-adolescent-psychiatry	Lima	https://web2.unfv.edu.pe/admision/index.php/residentado-medico	2022-09-24
Universidad Nacional Federico Villarreal	Second-speciality	Community-Family-Medicine	Lima	https://web2.unfv.edu.pe/admision/index.php/residentado-medico	2022-09-24
Universidad Nacional Federico Villarreal	Second-speciality	Mental-health-nursing	Lima	https://www.facebook.com/SegundaEspecialidadUNFV/photos/a.1280055128690929/4435334219829655/ / http://web2.unfv.edu.pe/sitio/transparencia_universitaria/informacion_academica/plan_estudio/segunda_especialidad/fmhu_enf_sal_mp.pdf	2022-09-24
Universidad Nacional Federico Villarreal	Second-speciality	Public-health-nursing	Lima	https://www.facebook.com/SegundaEspecialidadUNFV/photos/a.1280055128690929/4435334219829655	2022-09-24
Universidad Nacional Federico Villarreal	Second-speciality	Systemic-family-psychotherapy	Lima	http://www.unfv.edu.pe/FAcultades/fAPS/oficinas-1/unidad-de-pos-grado/itemlist/category/144-convocatoria-2021 / http://www.unfv.edu.pe/facultades/faps/oficinas-1/unidad-de-pos-grado/itemlist/category/146-terapia-cognitivo-conductual	2022-09-24
Universidad Nacional Federico Villarreal	Second-speciality	Cognitive-Behavioural-Therapy	Lima	http://www.unfv.edu.pe/FAcultades/fAPS/oficinas-1/unidad-de-pos-grado/itemlist/category/144-convocatoria-2021 / http://www.unfv.edu.pe/facultades/faps/oficinas-1/unidad-de-pos-grado/itemlist/category/119-terapia-cognitivo-conductual	2022-09-24
Universidad Nacional Hermilio Valdizán	Undergraduate	Medicine	Huanuco	https://www.unheval.edu.pe/portal/	2022-09-24
Universidad Nacional Hermilio Valdizán	Undergraduate	Nursing	Huanuco	https://www.unheval.edu.pe/portal/	2022-09-24
Universidad Nacional Hermilio Valdizán	Undergraduate	Psychology	Huanuco	https://www.unheval.edu.pe/portal/	2022-09-24
Universidad Nacional Jorge Basadre Grohmann	Undergraduate	Medicine	Tacna	http://www.unjbg.edu.pe/portal/	2022-09-24
Universidad Nacional Jorge Basadre Grohmann	Undergraduate	Nursing	Tacna	http://www.unjbg.edu.pe/portal/	2022-09-24
Universidad Nacional Jorge Basadre Grohmann	Second-speciality	Public-health-nursing	Tacna	http://www.unjbg.edu.pe/SegundaEspecialidad/enfermeria.php / http://www.unjbg.edu.pe/SegundaEspecialidad/pdf/20180215-08-ENFERMERIA_EN_%20SALUD_PUBLICA_Y_COMUNITARIA_2018.pdf	2022-09-24
Universidad Nacional José Faustino Sánchez Carrión	Undergraduate	Medicine	Lima	https://unjfsc.edu.pe/	2022-09-24
Universidad Nacional José Faustino Sánchez Carrión	Undergraduate	Nursing	Lima	https://unjfsc.edu.pe/	2022-09-24
Universidad Nacional José Faustino Sánchez Carrión	Undergraduate	Social-work	Lima	https://unjfsc.edu.pe/	2022-09-24
Universidad Nacional Mayor de San Marcos	Undergraduate	Medicine	Lima	https://unmsm.edu.pe/	2022-09-24
Universidad Nacional Mayor de San Marcos	Undergraduate	Nursing	Lima	https://unmsm.edu.pe/	2022-09-24
Universidad Nacional Mayor de San Marcos	Undergraduate	Psychology	Lima	https://unmsm.edu.pe/	2022-09-24
Universidad Nacional Mayor de San Marcos	Undergraduate	Social-work	Lima	https://unmsm.edu.pe/	2022-09-24
Universidad Nacional Mayor de San Marcos	Undergraduate	Occupational-therapy	Lima	https://unmsm.edu.pe/	2022-09-24
Universidad Nacional Mayor de San Marcos	Second-speciality	Psychiatry	Lima	https://upgmedicina.unmsm.edu.pe/residentado-medico/ / https://drive.google.com/drive/u/0/folders/1zgB5rJfI59WJvzOmmvYfyP502FupCHft	2022-09-24
Universidad Nacional Mayor de San Marcos	Subspeciality	Child-adolescent-psychiatry	Lima	https://upgmedicina.unmsm.edu.pe/residentado-medico/ / https://drive.google.com/drive/u/0/folders/1zgB5rJfI59WJvzOmmvYfyP502FupCHft	2022-09-24
Universidad Nacional Mayor de San Marcos	Subspeciality	Addiction-psychiatry	Lima	https://upgmedicina.unmsm.edu.pe/residentado-medico/ / https://drive.google.com/drive/u/0/folders/1zgB5rJfI59WJvzOmmvYfyP502FupCHft	2022-09-24
Universidad Nacional Mayor de San Marcos	Second-speciality	Community-Family-Medicine	Lima	https://upgmedicina.unmsm.edu.pe/residentado-medico/	2022-09-24
Universidad Nacional Mayor de San Marcos	Second-speciality	Mental-health-nursing	Lima	https://drive.google.com/drive/u/0/folders/1wrVftocndj5XQY4c4juQ2lqSIbpoyo9b	2022-09-24
Universidad Nacional Mayor de San Marcos	Second-speciality	Public-health-nursing	Lima	https://drive.google.com/drive/u/0/folders/1wrVftocndj5XQY4c4juQ2lqSIbpoyo9b	2022-09-24
Universidad Nacional Mayor de San Marcos	Second-speciality	Difficulties-language	Lima	https://psicologia.unmsm.edu.pe/index.php/2da-especializacion/estrategias-de-evaluacion#informaci%C3%B3n-acad%C3%A9mica /	2022-09-24
Universidad Nacional Santiago Antúnez de Mayolo	Undergraduate	Nursing	Ancash	https://unasam.edu.pe/	2022-09-24
Universidad Nacional Toribio Rodríguez de Mendoza de Amazonas	Undergraduate	Medicine	Amazonas	https://www.untrm.edu.pe/es/	2022-09-24
Universidad Nacional Toribio Rodríguez de Mendoza de Amazonas	Undergraduate	Nursing	Amazonas	https://www.untrm.edu.pe/es/	2022-09-24
Universidad Nacional Toribio Rodríguez de Mendoza de Amazonas	Undergraduate	Psychology	Amazonas	https://www.untrm.edu.pe/es/	2022-09-24
Universidad Peruana Cayetano Heredia	Undergraduate	Medicine	Lima	https://www.cayetano.edu.pe/cayetano/es/	2022-09-24
Universidad Peruana Cayetano Heredia	Undergraduate	Nursing	Lima	https://www.cayetano.edu.pe/cayetano/es/	2022-09-24
Universidad Peruana Cayetano Heredia	Undergraduate	Psychology	Lima	https://www.cayetano.edu.pe/cayetano/es/	2022-09-24
Universidad Peruana Cayetano Heredia	Undergraduate	Speech-therapy	Lima	https://www.cayetano.edu.pe/cayetano/es/	2022-09-24
Universidad Peruana Cayetano Heredia	Undergraduate	Occupational-therapy	Lima	https://www.cayetano.edu.pe/cayetano/es/	2022-09-24
Universidad Peruana Cayetano Heredia	Subspeciality	Child-adolescent-psychiatry	Lima	https://drive.google.com/drive/folders/1q3uQCqryZ8PN6Fu2su9NVBVW3qvj8NUJ	2022-09-24
Universidad Peruana Cayetano Heredia	Second-speciality	Psychiatry	Lima	https://drive.google.com/drive/folders/1q3uQCqryZ8PN6Fu2su9NVBVW3qvj8NUJ	2022-09-24
Universidad Peruana Cayetano Heredia	Second-speciality	Community-Family-Medicine	Lima	https://drive.google.com/drive/folders/1q3uQCqryZ8PN6Fu2su9NVBVW3qvj8NUJ	2022-09-24
Universidad Peruana Cayetano Heredia	Second-speciality	Mental-health-nursing	Lima	http://web.archive.org/web/20210412030921/https://faenf.cayetano.edu.pe/component/k2/itemlist/category/179-especializacion-admision-2020-ii.html	2022-09-24
Universidad Peruana de Ciencias Aplicadas	Undergraduate	Medicine	Lima	https://www.upc.edu.pe/	2022-09-24
Universidad Peruana de Ciencias Aplicadas	Undergraduate	Psychology	Lima	https://www.upc.edu.pe/	2022-09-24
Universidad peruana de Ciencias Aplicadas	Second-speciality	Community-Family-Medicine	Lima	https://postgrado.upc.edu.pe/residentado-medico/	2022-09-24
Universidad Peruana Los Andes	Undergraduate	Medicine	Junin	https://upla.edu.pe/	2022-09-24
Universidad Peruana Los Andes	Undergraduate	Nursing	Junin	https://upla.edu.pe/	2022-09-24
Universidad Peruana Los Andes	Undergraduate	Psychology	Junin	https://upla.edu.pe/	2022-09-24
Universidad Peruana Los Andes	Second-speciality	Community-Family-Medicine	Junin	https://upla.edu.pe/concurso-nacional-de-admision-al-residentado-medico-2021/	2022-09-24
Universidad Peruana Unión	Undergraduate	Medicine	Lima	https://upeu.edu.pe/	2022-09-24
Universidad Peruana Unión	Undergraduate	Nursing	Lima	https://upeu.edu.pe/	2022-09-24
Universidad Peruana Unión	Undergraduate	Psychology	Lima	https://upeu.edu.pe/	2022-09-24
Universidad Privada Antenor Orrego	Undergraduate	Medicine	La Libertad	https://upao.edu.pe/	2022-09-24
Universidad Privada Antenor Orrego	Undergraduate	Medicine	Piura	https://upao.edu.pe/	2022-09-24
Universidad Privada Antenor Orrego	Undergraduate	Nursing	La Libertad	https://upao.edu.pe/	2022-09-24
Universidad Privada Antenor Orrego	Undergraduate	Psychology	La Libertad	https://upao.edu.pe/	2022-09-24
Universidad Privada Antenor Orrego	Undergraduate	Psychology	Piura	https://upao.edu.pe/	2022-09-24
Universidad Privada Antenor Orrego	Second-speciality	Psychiatry	La Libertad	https://upao.edu.pe/noticia/Trujillo-especialistas-pandemia/	2022-09-24
Universidad Privada Antenor Orrego	Second-speciality	Community-Family-Medicine	La Libertad	https://upao.edu.pe/noticia/Trujillo-especialistas-pandemia/	2022-09-24
Universidad Privada de Huancayo Franklin Roosevelt	Undergraduate	Nursing	Junin	https://uroosevelt.edu.pe/	2022-09-24
Universidad Privada de Tacna	Undergraduate	Medicine	Tacna	https://www.upt.edu.pe/upt/web/index.php	2022-09-24
Universidad Privada de Tacna	Undergraduate	Psychology	Tacna	https://www.upt.edu.pe/upt/web/index.php	2022-09-24
Universidad Privada de Tacna	Second-speciality	Psychiatry	Tacna	https://www.upt.edu.pe/upt/web/facultad/contenido/197/86618652	2022-09-24
Universidad Privada de Tacna	Second-speciality	Community-Family-Medicine	Tacna	http://upt.edu.pe/upt/web/home/contenido/197/86618652	2022-09-24
Universidad Privada de Tacna	Second-speciality	Speech-therapy	Tacna	https://www.google.com/url?sa=t&rct=j&q=&esrc=s&source=web&cd=&cad=rja&uact=8&ved=2ahUKEwiYyJjepu_1AhVPFLkGHfaYAbYQFnoECAoQAQ&url=https%3A%2F%2Fposgrado.uwiener.edu.pe%2Fsegunda-especialidad%2Fenfermeria-en-salud-mental-y-psiquiatria%2F&usg=AOvVaw3dfZoq_G-1jdNBNCrjpWOs	2022-09-24
Universidad Privada del Norte	Undergraduate	Nursing	Lima	https://www.upn.edu.pe/	2022-09-24
Universidad Privada del Norte	Undergraduate	Nursing	Lima	https://www.upn.edu.pe/	2022-09-24
Universidad Privada del Norte	Undergraduate	Nursing	Lima	https://www.upn.edu.pe/	2022-09-24
Universidad Privada del Norte	Undergraduate	Psychology	Cajamarca	https://www.upn.edu.pe/	2022-09-24
Universidad Privada del Norte	Undergraduate	Psychology	La Libertad	https://www.upn.edu.pe/	2022-09-24
Universidad Privada del Norte	Undergraduate	Psychology	Lima	https://www.upn.edu.pe/	2022-09-24
Universidad Privada del Norte	Undergraduate	Psychology	Lima	https://www.upn.edu.pe/	2022-09-24
Universidad Privada del Norte	Undergraduate	Psychology	Lima	https://www.upn.edu.pe/	2022-09-24
Universidad Privada del Norte	Undergraduate	Psychology	Lima	https://www.upn.edu.pe/	2022-09-24
Universidad Privada Norbert Wiener	Undergraduate	Medicine	Lima	https://www.uwiener.edu.pe/	2022-09-24
Universidad Privada Norbert Wiener	Undergraduate	Nursing	Lima	https://www.uwiener.edu.pe/	2022-09-24
Universidad Privada Norbert Wiener	Undergraduate	Psychology	Lima	https://www.uwiener.edu.pe/	2022-09-24
Universidad Privada Norbert Wiener	Second-speciality	Mental-health-nursing	Lima	https://posgrado.uwiener.edu.pe/segunda-especialidad/enfermeria-en-salud-mental-y-psiquiatria/ / https://intranet.uwiener.edu.pe/univwiener/transparencia/pdf_seg_especialidad/MC-Enfermeria_en_Salud_Mental_y_Psiquiatria.pdf	2022-09-24
Universidad Privada San Juan Bautista	Undergraduate	Medicine	Lima	https://www.upsjb.edu.pe/	2022-09-24
Universidad Privada San Juan Bautista	Undergraduate	Medicine	Lima	https://www.upsjb.edu.pe/	2022-09-24
Universidad Privada San Juan Bautista	Undergraduate	Medicine	Ica	https://www.upsjb.edu.pe/	2022-09-24
Universidad Privada San Juan Bautista	Undergraduate	Medicine	Ica	https://www.upsjb.edu.pe/	2022-09-24
Universidad Privada San Juan Bautista	Undergraduate	Psychology	Lima	https://www.upsjb.edu.pe/	2022-09-24
Universidad Privada San Juan Bautista	Undergraduate	Psychology	Lima	https://www.upsjb.edu.pe/	2022-09-24
Universidad Privada San Juan Bautista	Undergraduate	Psychology	Ica	https://www.upsjb.edu.pe/	2022-09-24
Universidad Privada San Juan Bautista	Undergraduate	Psychology	Ica	https://www.upsjb.edu.pe/	2022-09-24
Universidad Privada San Juan Bautista	Undergraduate	Nursing	Ica	https://www.upsjb.edu.pe/	2022-09-24
Universidad Privada San Juan Bautista	Undergraduate	Nursing	Ica	https://www.upsjb.edu.pe/	2022-09-24
Universidad Privada San Juan Bautista	Undergraduate	Nursing	Lima	https://www.upsjb.edu.pe/	2022-09-24
Universidad Privada San Juan Bautista	Second-speciality	Psychiatry	Lima	https://residentadomedico.upsjb.edu.pe/admision/	2022-09-24
Universidad Privada San Juan Bautista	Second-speciality	Community-Family-Medicine	Lima	https://residentadomedico.upsjb.edu.pe/admision/	2022-09-24
Universidad Ricardo Palma	Undergraduate	Medicine	Lima	https://www.urp.edu.pe/	2022-09-24
Universidad Ricardo Palma	Undergraduate	Psychology	Lima	https://www.urp.edu.pe/	2022-09-24
Universidad Ricardo Palma	Second-speciality	Psychiatry	Lima	https://www.urp.edu.pe/pregrado/facultad-de-medicina-humana/residentado-medico-2021/	2022-09-24
Universidad Ricardo Palma	Subspeciality	Child-adolescent-psychiatry	Lima	https://www.urp.edu.pe/pregrado/facultad-de-medicina-humana/residentado-medico-2021/	2022-09-24
Universidad Ricardo Palma	Second-speciality	Community-Family-Medicine	Lima	https://www.urp.edu.pe/pregrado/facultad-de-medicina-humana/residentado-medico-2021/	2022-09-24
Universidad San Ignacio de Loyola	Undergraduate	Medicine	Lima	https://usil.edu.pe/	2022-09-24
Universidad San Ignacio de Loyola	Undergraduate	Psychology	Lima	https://usil.edu.pe/	2022-09-24
Universidad San Martin de Porres	Undergraduate	Medicine	Lambayeque	https://usmp.edu.pe/	2022-09-24
Universidad San Martin de Porres	Undergraduate	Medicine	Lima	https://usmp.edu.pe/	2022-09-24
Universidad San Martin de Porres	Undergraduate	Nursing	Lima	https://usmp.edu.pe/	2022-09-24
Universidad San Martin de Porres	Undergraduate	Psychology	Arequipa	https://usmp.edu.pe/	2022-09-24
Universidad San Martin de Porres	Undergraduate	Psychology	Lambayeque	https://usmp.edu.pe/	2022-09-24
Universidad San Martin de Porres	Undergraduate	Psychology	Lima	https://usmp.edu.pe/	2022-09-24
Universidad San Martin de Porres	Second-speciality	Psychiatry	Lima	https://posgradomedicina.usmp.edu.pe/programas-academicos/residentado.html	2022-09-24
Universidad San Martin de Porres	Subspeciality	Addiction-psychiatry	Lima	https://posgradomedicina.usmp.edu.pe/programas-academicos/residentado.html	2022-09-24
Universidad San Martin de Porres	Subspeciality	Child-adolescent-psychiatry	Lima	https://posgradomedicina.usmp.edu.pe/programas-academicos/residentado.html	2022-09-24
Universidad San Martin de Porres	Second-speciality	Community-Family-Medicine	Lima	https://posgradomedicina.usmp.edu.pe/programas-academicos/residentado.html	2022-09-24
Universidad San Martin de Porres	Second-speciality	Public-health-nursing	Lima	https://www.usmp.edu.pe/fobstetri/postgrado/index.php?pag=costos_posgrado	2022-09-24
Universidad San Martin de Porres	Second-speciality	Public-health-nursing	Lima	https://www.usmp.edu.pe/fobstetri/postgrado/index.php?pag=costos_posgrado	2022-09-24
Universidad Señor de Sipán	Undergraduate	Medicine	Lambayeque	https://www.uss.edu.pe/uss/	2022-09-24
Universidad Señor de Sipán	Undergraduate	Nursing	Lambayeque	https://www.uss.edu.pe/uss/	2022-09-24
Universidad Señor de Sipán	Undergraduate	Psychology	Lambayeque	https://www.uss.edu.pe/uss/	2022-09-24
Universidad Señor de Sipán	Undergraduate	Social-work	Lambayeque	https://www.uss.edu.pe/uss/	2022-09-24
Universidad Tecnologica de los Andes	Undergraduate	Nursing	Apurimac	https://utea.edu.pe/	2022-09-24
Universidad Tecnologica de los Andes	Undergraduate	Nursing	Apurimac	https://utea.edu.pe/	2022-09-24
Universidad Tecnologica de los Andes	Undergraduate	Nursing	Cusco	https://utea.edu.pe/	2022-09-24
Universidad Tecnologica del Perú	Undergraduate	Nursing	Lima	https://www.utp.edu.pe/?gclid=CjwKCAiAqt-dBhBcEiwATw-ggPr_n6aIIw90sE9_NyyOwCH5Js7MCk9kjmeK5E0oKPW45mfq755t4BoC3BsQAvD_BwE	2022-09-24
Universidad Tecnologica del Perú	Undergraduate	Psychology	Ancash	https://www.utp.edu.pe/?gclid=CjwKCAiAqt-dBhBcEiwATw-ggPr_n6aIIw90sE9_NyyOwCH5Js7MCk9kjmeK5E0oKPW45mfq755t4BoC3BsQAvD_BwE	2022-09-24
Universidad Tecnologica del Perú	Undergraduate	Psychology	Arequipa	https://www.utp.edu.pe/?gclid=CjwKCAiAqt-dBhBcEiwATw-ggPr_n6aIIw90sE9_NyyOwCH5Js7MCk9kjmeK5E0oKPW45mfq755t4BoC3BsQAvD_BwE	2022-09-24
Universidad Tecnologica del Perú	Undergraduate	Psychology	Ica	https://www.utp.edu.pe/?gclid=CjwKCAiAqt-dBhBcEiwATw-ggPr_n6aIIw90sE9_NyyOwCH5Js7MCk9kjmeK5E0oKPW45mfq755t4BoC3BsQAvD_BwE	2022-09-24
Universidad Tecnologica del Perú	Undergraduate	Psychology	Junin	https://www.utp.edu.pe/?gclid=CjwKCAiAqt-dBhBcEiwATw-ggPr_n6aIIw90sE9_NyyOwCH5Js7MCk9kjmeK5E0oKPW45mfq755t4BoC3BsQAvD_BwE	2022-09-24
Universidad Tecnologica del Perú	Undergraduate	Psychology	Lambayeque	https://www.utp.edu.pe/?gclid=CjwKCAiAqt-dBhBcEiwATw-ggPr_n6aIIw90sE9_NyyOwCH5Js7MCk9kjmeK5E0oKPW45mfq755t4BoC3BsQAvD_BwE	2022-09-24
Universidad Tecnologica del Perú	Undergraduate	Psychology	Lima	https://www.utp.edu.pe/?gclid=CjwKCAiAqt-dBhBcEiwATw-ggPr_n6aIIw90sE9_NyyOwCH5Js7MCk9kjmeK5E0oKPW45mfq755t4BoC3BsQAvD_BwE	2022-09-24
Universidad Tecnologica del Perú	Undergraduate	Psychology	Lima	https://www.utp.edu.pe/?gclid=CjwKCAiAqt-dBhBcEiwATw-ggPr_n6aIIw90sE9_NyyOwCH5Js7MCk9kjmeK5E0oKPW45mfq755t4BoC3BsQAvD_BwE	2022-09-24
Universidad Tecnologica del Perú	Undergraduate	Psychology	Lima	https://www.utp.edu.pe/?gclid=CjwKCAiAqt-dBhBcEiwATw-ggPr_n6aIIw90sE9_NyyOwCH5Js7MCk9kjmeK5E0oKPW45mfq755t4BoC3BsQAvD_BwE	2022-09-24
Universidad Tecnologica del Perú	Undergraduate	Psychology	Lima	https://www.utp.edu.pe/?gclid=CjwKCAiAqt-dBhBcEiwATw-ggPr_n6aIIw90sE9_NyyOwCH5Js7MCk9kjmeK5E0oKPW45mfq755t4BoC3BsQAvD_BwE	2022-09-24
Universidad Tecnologica del Perú	Undergraduate	Psychology	Lima	https://www.utp.edu.pe/?gclid=CjwKCAiAqt-dBhBcEiwATw-ggPr_n6aIIw90sE9_NyyOwCH5Js7MCk9kjmeK5E0oKPW45mfq755t4BoC3BsQAvD_BwE	2022-09-24
Universidad Tecnologica del Perú	Undergraduate	Psychology	Piura	https://www.utp.edu.pe/?gclid=CjwKCAiAqt-dBhBcEiwATw-ggPr_n6aIIw90sE9_NyyOwCH5Js7MCk9kjmeK5E0oKPW45mfq755t4BoC3BsQAvD_BwE	2022-09-24

## Sheet: Code Book
Institution	Institution offering the programme
Grade	Grade of the programme; (Undergraduate, second-speciality, Subspeciality)
Carrer	Names of undergraduate and second speciality programmes
Region	Region of Peru where the programme is offered
Access link	Link to access information on training programmes
Last date of access	Last date for access to information on training programmes
